# Supplementary material for: Elaborating on the assessment of the risk of bias in prognostic studies in pain rehabilitation using QUIPS—aspects of interrater agreement
Source: Diagn Progn Res. 2019 Mar 7;3:5. doi: 10.1186/s41512-019-0050-0 (PMC6460536; doi:10.1186/s41512-019-0050-0)
Supplement: Supplementary file 2 — Datasheet.xls. This Excel datasheet includes the ratings of the two included raters on each RoB domain in all 43 studies. (XLSX 18 kb) [file 41512_2019_50_MOESM2_ESM.xlsx]

## Sheet: WG&PE
				Rater 1							Rater 2
	Author, year	First, second round	number of items equally rated	1. Study Participation	2. Study Attrition	3. Prognostic Factor Measurement	4. Outcome Measurement	5. Study Confounding	6. Statistical Analysis and Reporting		1. Study Participation	2. Study Attrition	3. Prognostic Factor Measurement	4. Outcome Measurement	5. Study Confounding	6. Statistical Analysis and Reporting
1	Bendix, 1998	1	5	moderate	moderate	low	moderate	low	low		moderate	high	low	moderate	low	low
2	Bergstrom, 2001	1	3	low	moderate	low	moderate	low	low		low	low	low	low	moderate	low
3	Buchner, 2007	1	5	low	low	low	low	low	low		moderate	low	low	low	low	low
4	Campello, 2006	1	5	low	low	moderate	moderate	moderate	moderate		low	low	moderate	moderate	moderate	low
5	Chapman, 1994	1	2	moderate	moderate	moderate	low	low	low		low	low	moderate	moderate	moderate	low
6	Ciechanowski, 2003	1	5	low	low	low	low	low	low		moderate	low	low	low	low	low
7	Corey, 1996	1	2	low	low	high	high	high	high		moderate	moderate	high	moderate	high	moderate
8	Dobkin, 2010	1	6	high	moderate	moderate	moderate	moderate	moderate		high	moderate	moderate	moderate	moderate	moderate
9	Elfving, 2009	1	3	low	moderate	low	moderate	low	low		moderate	low	low	low	low	low
10	Elfving, 2010	1	4	low	moderate	low	low	low	high		moderate	moderate	low	low	low	low
11	Fischer, 2014	1	3	moderate	moderate	moderate	low	moderate	low		moderate	moderate	moderate	high	low	high
12	Gatchel, 1994	1	3	moderate	low	low	low	moderate	moderate		low	low	moderate	low	moderate	low
13	Gatchel, 1999	1	4	low	low	low	low	moderate	low		low	low	low	low	low	high
14	Gatchel, 2005	1	1	high	high	low	moderate	moderate	moderate		low	moderate	low	low	low	low
15	Hildebrandt, 1997	1	3	moderate	moderate	high	moderate	moderate	moderate		low	low	moderate	moderate	moderate	low
16	Bailey, 2003	2	3	moderate	moderate	moderate	moderate	low	high		moderate	moderate	low	moderate	moderate	high
17	Bergström, 2010	2	5	moderate	low	low	low	low	low		low	low	low	low	high	low
18	Burton, 1997	2	1	high	high	moderate	moderate	moderate	moderate		low	low	low	low	low	moderate
19	Glattacker 2013	2	6	moderate	moderate	low	low	low	low		moderate	moderate	low	low	low	low
20	Grahn 2004	2	2	low	low	low	low	high	low		moderate	moderate	moderate	low	high	moderate
21	Hampel 2009	2	3	low	moderate	moderate	low	moderate	low		low	low	low	low	moderate	moderate
22	Hazard 1991	2	2	low	moderate	low	low	high	low		high	low	low	moderate	high	moderate
23	Heikkila 1998	2	2	moderate	high	moderate	moderate	moderate	moderate		moderate	moderate	low	low	moderate	low
24	Koopman 2004	2	5	low	moderate	low	low	moderate	low		low	moderate	low	low	moderate	moderate
25	Lillefjell 2007	2	4	moderate	high	low	low	moderate	low		moderate	high	moderate	low	low	low
26	Ljungkvist 2000	2	6	low	low	moderate	low	low	low		low	low	moderate	low	low	low
27	Martin 2014	2	4	low	moderate	low	low	low	low		low	moderate	moderate	low	low	moderate
28	Mentari 1999	2	3	moderate	low	moderate	low	moderate	moderate		moderate	moderate	moderate	low	low	low
29	Michaelson 2004	2	6	low	low	low	low	low	low		low	low	low	low	low	low
30	Moradi 2012	2	3	moderate	high	low	low	high	moderate		high	high	moderate	low	high	high
31	Nyberg 2011	2	3	high	high	low	low	high	low		high	high	moderate	low	moderate	moderate
32	Orenius 2013	2	2	low	moderate	low	low	high	low		moderate	moderate	moderate	moderate	moderate	low
33	Persson 2012	2	4	moderate	moderate	moderate	low	high	low		moderate	moderate	moderate	moderate	moderate	low
34	Persson 2014	2	5	moderate	low	low	low	low	low		low	low	low	low	low	low
35	Polatin 1997	2	5	high	low	low	moderate	high	high		high	low	moderate	moderate	high	high
36	Salgueiro 2013	2	3	high	high	low	low	high	low		moderate	high	moderate	moderate	low	low
37	Tollison 1993	2	5	moderate	moderate	high	moderate	high	moderate		moderate	moderate	high	moderate	high	high
38	Trief 1983	2	4	low	low	low	moderate	moderate	high		moderate	moderate	low	moderate	moderate	high
39	vanHooff 2014	2	4	low	low	moderate	low	moderate	low		low	low	low	low	low	low
40	Watson 2004	2	4	low	low	low	moderate	high	low		low	low	moderate	low	low	low
41	Vendrig 1999	2	4	moderate	low	low	moderate	high	moderate		low	low	moderate	moderate	high	moderate
42	Verkerk 2015	2	5	low	high	low	low	low	low		low	high	low	low	low	moderate
43	Wilson 2011	2	3	high	high	low	moderate	high	low		high	high	high	moderate	moderate	moderate
